# Supplementary material for: Differences in SpeB protease activity among group A streptococci associated with superficial, invasive, and autoimmune disease
Source: PLoS One. 2017 May 17;12(5):e0177784. doi: 10.1371/journal.pone.0177784 (PMC5435240; doi:10.1371/journal.pone.0177784)
Supplement: S1 Table — (XLSX) [file pone.0177784.s001.xlsx]

## Sheet: TABLE S1
Strain	emm type	emm subtype	predicted emm pattern group	emm clade	emm cluster	SpeB score (Columbia-SM agar)	SpeB score with E64 inhibitor (Columbia-SM agar)	SpeB score (C-broth- casein agar)	Strain Set	Disease Association	Tissue Site of Isolation	Sample Type	Geographic Origin	State (in USA)	Year of Recovery	Strain Source
86-779	1	1	A-C	Y	A-C3	POS		POS	ARF	ARF	URT	community outbreak	USA	OH	1986	WHO-Minneapolis
CT95-111	1	1	A-C	Y	A-C3	POS		POS	CT	invasive	sterile	population-based	USA	CT	1995	CT DOH
CT95-120	1	1	A-C	Y	A-C3	POS	NEG	WEAK	CT	invasive	sterile	population-based	USA	CT	1995	CT DOH
CT95-131	1	1	A-C	Y	A-C3	POS		POS	CT	invasive	sterile	population-based	USA	CT	1995	CT DOH
CT95-132	1	1	A-C	Y	A-C3	POS		POS	CT	invasive	sterile	population-based	USA	CT	1995	CT DOH
CMH135	1	1	A-C	Y	A-C3	NEG			CMH throat swabs	pharyngitis	URT	population-based	USA	IL	2012	Northwestern University
CMH47	1	1	A-C	Y	A-C3	NEG			CMH throat swabs	pharyngitis	URT	population-based	USA	IL	2012	Northwestern University
CMH50	1	1	A-C	Y	A-C3	NEG			CMH throat swabs	pharyngitis	URT	population-based	USA	IL	2012	Northwestern University
CT01-53	1	1	A-C	Y	A-C3	NEG			Bristol, CT	pharyngitis	URT	population-based	USA	CT	2001	Northwestern University
CT01-75	1	1	A-C	Y	A-C3	NEG			Bristol, CT	pharyngitis	URT	population-based	USA	CT	2001	Northwestern University
CMH114	1	1	A-C	Y	A-C3	POS			CMH throat swabs	pharyngitis	URT	population-based	USA	IL	2012	Northwestern University
CMH125	1	1	A-C	Y	A-C3	POS			CMH throat swabs	pharyngitis	URT	population-based	USA	IL	2012	Northwestern University
CMH126	1	1	A-C	Y	A-C3	POS			CMH throat swabs	pharyngitis	URT	population-based	USA	IL	2012	Northwestern University
CMH130	1	1	A-C	Y	A-C3	POS			CMH throat swabs	pharyngitis	URT	population-based	USA	IL	2012	Northwestern University
CMH131	1	1	A-C	Y	A-C3	POS			CMH throat swabs	pharyngitis	URT	population-based	USA	IL	2012	Northwestern University
CMH132	1	1	A-C	Y	A-C3	POS			CMH throat swabs	pharyngitis	URT	population-based	USA	IL	2012	Northwestern University
CMH72	1	1	A-C	Y	A-C3	POS			CMH throat swabs	pharyngitis	URT	population-based	USA	IL	2012	Northwestern University
CT02-03	1	1	A-C	Y	A-C3	POS			Bristol, CT	pharyngitis	URT	population-based	USA	CT	2002	Northwestern University
CT02-26	1	1	A-C	Y	A-C3	POS			Bristol, CT	pharyngitis	URT	population-based	USA	CT	2002	Northwestern University
CT02-42	1	1	A-C	Y	A-C3	POS			Bristol, CT	pharyngitis	URT	population-based	USA	CT	2002	Northwestern University
CT02-52	1	1	A-C	Y	A-C3	POS			Bristol, CT	pharyngitis	URT	population-based	USA	CT	2002	Northwestern University
CT02-79	1	1	A-C	Y	A-C3	POS		POS	Bristol, CT	pharyngitis	URT	population-based	USA	CT	2002	Northwestern University
CT02-97	1	1	A-C	Y	A-C3	POS		POS	Bristol, CT	pharyngitis	URT	population-based	USA	CT	2002	Northwestern University
CT01-29	1	1	A-C	Y	A-C3	POS		POS	Bristol, CT	pharyngitis	URT	population-based	USA	CT	2001	Northwestern University
CT01-30	1	1	A-C	Y	A-C3	POS		POS	Bristol, CT	pharyngitis	URT	population-based	USA	CT	2001	Northwestern University
CT01-42	1	1	A-C	Y	A-C3	POS	NEG	WEAK	Bristol, CT	pharyngitis	URT	population-based	USA	CT	2001	Northwestern University
CT01-49	1	1	A-C	Y	A-C3	POS		POS	Bristol, CT	pharyngitis	URT	population-based	USA	CT	2001	Northwestern University
CT01-51	1	1	A-C	Y	A-C3	POS	NEG	WEAK	Bristol, CT	pharyngitis	URT	population-based	USA	CT	2001	Northwestern University
CT01-60	1	1	A-C	Y	A-C3	POS		POS	Bristol, CT	pharyngitis	URT	population-based	USA	CT	2001	Northwestern University
CT01-72	1	1	A-C	Y	A-C3	POS		POS	Bristol, CT	pharyngitis	URT	population-based	USA	CT	2001	Northwestern University
CT01-98	1	1	A-C	Y	A-C3	POS			Bristol, CT	pharyngitis	URT	population-based	USA	CT	2001	Northwestern University
CT95-180	1	1.1	A-C	Y	A-C3	POS		POS	CT	invasive	sterile	population-based	USA	CT	1995	CT DOH
CMH31	1	1.1	A-C	Y	A-C3	POS			CMH throat swabs	pharyngitis	URT	population-based	USA	IL	2012	Northwestern University
CT95-166	1	n.d.	A-C	Y	A-C3	NEG		NEG	CT	invasive	sterile	population-based	USA	CT	1995	CT DOH
CT95-108	1	n.d.	A-C	Y	A-C3	POS		POS	CT	invasive	sterile	population-based	USA	CT	1995	CT DOH
CT95-112	1	n.d.	A-C	Y	A-C3	POS		POS	CT	invasive	sterile	population-based	USA	CT	1995	CT DOH
CT95-142	1	n.d.	A-C	Y	A-C3	POS	NEG	WEAK	CT	invasive	sterile	population-based	USA	CT	1995	CT DOH
CT95-144	1	n.d.	A-C	Y	A-C3	POS	NEG	POS	CT	invasive	sterile	population-based	USA	CT	1995	CT DOH
CT95-147	1	n.d.	A-C	Y	A-C3	POS		POS	CT	invasive	sterile	population-based	USA	CT	1995	CT DOH
CT95-152	1	n.d.	A-C	Y	A-C3	POS	NEG	WEAK	CT	invasive	sterile	population-based	USA	CT	1995	CT DOH
CT95-156	1	n.d.	A-C	Y	A-C3	POS	NEG	NEG	CT	invasive	sterile	population-based	USA	CT	1995	CT DOH
CT95-160	1	n.d.	A-C	Y	A-C3	POS		POS	CT	invasive	sterile	population-based	USA	CT	1995	CT DOH
CT95-164	1	n.d.	A-C	Y	A-C3	POS		POS	CT	invasive	sterile	population-based	USA	CT	1995	CT DOH
CT95-172	1	n.d.	A-C	Y	A-C3	POS		POS	CT	invasive	sterile	population-based	USA	CT	1995	CT DOH
CT95-177	1	n.d.	A-C	Y	A-C3	POS		POS	CT	invasive	sterile	population-based	USA	CT	1995	CT DOH
CT95-198	1	n.d.	A-C	Y	A-C3	POS		POS	CT	invasive	sterile	population-based	USA	CT	1995	CT DOH
B344	2	2	E	X	E4	NEG		NEG	ARF	ARF	URT	sporadic	USA	MA	1950	Lancefield collection
89-465	2	2	E	X	E4	POS		POS	ARF	ARF	URT	community outbreak	USA	NE	1989	WHO-Minneapolis
CT95-197	2	2	E	X	E4	NEG		NEG	CT	invasive	sterile	population-based	USA	CT	1995	CT DOH
CT01-112	2	2	E	X	E4	NEG		NEG	Bristol, CT	pharyngitis	URT	population-based	USA	CT	2001	Northwestern University
CT01-115	2	2	E	X	E4	NEG			Bristol, CT	pharyngitis	URT	population-based	USA	CT	2001	Northwestern University
CMH03	2	2	E	X	E4	POS			CMH throat swabs	pharyngitis	URT	population-based	USA	IL	2012	Northwestern University
CMH116	2	2	E	X	E4	POS			CMH throat swabs	pharyngitis	URT	population-based	USA	IL	2012	Northwestern University
CMH119	2	2	E	X	E4	POS			CMH throat swabs	pharyngitis	URT	population-based	USA	IL	2012	Northwestern University
CMH87	2	2	E	X	E4	POS		POS	CMH throat swabs	pharyngitis	URT	population-based	USA	IL	2012	Northwestern University
CMH95	2	2	E	X	E4	POS			CMH throat swabs	pharyngitis	URT	population-based	USA	IL	2012	Northwestern University
CT01-88	2	2	E	X	E4	POS	NEG	POS	Bristol, CT	pharyngitis	URT	population-based	USA	CT	2001	Northwestern University
2GL215	3	3	A-C	Y	A-C5	POS	NEG	POS	ARF	ARF	URT	institutional outbreak	USA	IL	1946	Lancefield collection
986-88	3	3.1	A-C	Y	A-C5	NEG		NEG	ARF	ARF	URT	institutional outbreak	USA	MO	1988	WHO-Minneapolis
CT95-186	3	3.1	A-C	Y	A-C5	NEG		NEG	CT	invasive	sterile	population-based	USA	CT	1995	CT DOH
CT95-200	3	3.1	A-C	Y	A-C5	NEG		NEG	CT	invasive	sterile	population-based	USA	CT	1995	CT DOH
CT95-204	3	3.1	A-C	Y	A-C5	NEG		WEAK	CT	invasive	sterile	population-based	USA	CT	1995	CT DOH
CT95-117	3	3.1	A-C	Y	A-C5	POS		POS	CT	invasive	sterile	population-based	USA	CT	1995	CT DOH
CT95-119	3	3.1	A-C	Y	A-C5	POS		POS	CT	invasive	sterile	population-based	USA	CT	1995	CT DOH
CT95-133	3	3.1	A-C	Y	A-C5	POS		POS	CT	invasive	sterile	population-based	USA	CT	1995	CT DOH
CT95-145	3	3.1	A-C	Y	A-C5	POS	NEG	NEG	CT	invasive	sterile	population-based	USA	CT	1995	CT DOH
CMH05	3	3.1	A-C	Y	A-C5	NEG			CMH throat swabs	pharyngitis	URT	population-based	USA	IL	2012	Northwestern University
CMH97	3	3.1	A-C	Y	A-C5	NEG		NEG	CMH throat swabs	pharyngitis	URT	population-based	USA	IL	2012	Northwestern University
CMH43	3	3.1	A-C	Y	A-C5	POS		POS	CMH throat swabs	pharyngitis	URT	population-based	USA	IL	2012	Northwestern University
CT02-32	3	3.1	A-C	Y	A-C5	POS			Bristol, CT	pharyngitis	URT	population-based	USA	CT	2002	Northwestern University
88-019	3	3.19	A-C	Y	A-C5	POS		POS	ARF	ARF	URT	community outbreak	USA	NC	1988	WHO-Minneapolis
CT01-120	3	3.2	A-C	Y	A-C5	POS		POS	Bristol, CT	pharyngitis	URT	population-based	USA	CT	2001	Northwestern University
CT01-67	3	3.2	A-C	Y	A-C5	POS			Bristol, CT	pharyngitis	URT	population-based	USA	CT	2001	Northwestern University
1GL90	3	3.39	A-C	Y	A-C5	POS		POS	ARF	ARF	URT	institutional outbreak	USA	IL	1946	Lancefield collection
1RP228	3	3.4	A-C	Y	A-C5	POS		POS	ARF	ARF	URT	RUH surveillance	USA	NY	1959	Lancefield collection
CT02-35	3	3.4	A-C	Y	A-C5	POS			Bristol, CT	pharyngitis	URT	population-based	USA	CT	2002	Northwestern University
CMH113	3	3.91	A-C	Y	A-C5	NEG			CMH throat swabs	pharyngitis	URT	population-based	USA	IL	2012	Northwestern University
CMH23	3	3.91	A-C	Y	A-C5	NEG		NEG	CMH throat swabs	pharyngitis	URT	population-based	USA	IL	2012	Northwestern University
CMH24	3	3.91	A-C	Y	A-C5	NEG			CMH throat swabs	pharyngitis	URT	population-based	USA	IL	2012	Northwestern University
CMH32	3	3.91	A-C	Y	A-C5	NEG			CMH throat swabs	pharyngitis	URT	population-based	USA	IL	2012	Northwestern University
CMH38	3	3.91	A-C	Y	A-C5	NEG			CMH throat swabs	pharyngitis	URT	population-based	USA	IL	2012	Northwestern University
CMH92	3	3.91	A-C	Y	A-C5	NEG			CMH throat swabs	pharyngitis	URT	population-based	USA	IL	2012	Northwestern University
CT95-109	3	n.d.	A-C	Y	A-C5	POS		POS	CT	invasive	sterile	population-based	USA	CT	1995	CT DOH
CT95-116	3	n.d.	A-C	Y	A-C5	POS		POS	CT	invasive	sterile	population-based	USA	CT	1995	CT DOH
CT95-128	3	n.d.	A-C	Y	A-C5	POS		POS	CT	invasive	sterile	population-based	USA	CT	1995	CT DOH
CT95-165	3	n.d.	A-C	Y	A-C5	POS		POS	CT	invasive	sterile	population-based	USA	CT	1995	CT DOH
1RP156	4	4	E	X	E1	NEG		NEG	ARF	ARF	URT	RUH surveillance	USA	NY	1954	Lancefield collection
87-231	4	4	E	X	E1	POS	NEG	POS	ARF	ARF	URT	community outbreak	USA	OH	1987	WHO-Minneapolis
CT95-195	4	4	E	X	E1	POS		POS	CT	invasive	sterile	population-based	USA	CT	1995	CT DOH
CT01-12	4	4	E	X	E1	NEG			Bristol, CT	pharyngitis	URT	population-based	USA	CT	2001	Northwestern University
CT01-56	4	4	E	X	E1	NEG			Bristol, CT	pharyngitis	URT	population-based	USA	CT	2001	Northwestern University
CT01-87	4	4	E	X	E1	NEG			Bristol, CT	pharyngitis	URT	population-based	USA	CT	2001	Northwestern University
CMH105	4	4	E	X	E1	POS		POS	CMH throat swabs	pharyngitis	URT	population-based	USA	IL	2012	Northwestern University
CMH99	4	4	E	X	E1	POS			CMH throat swabs	pharyngitis	URT	population-based	USA	IL	2012	Northwestern University
AA103	4	4.5	E	X	E1	POS		POS	Australia	impetigo	skin	population-based	Australia		1994-6	Menzies School of Health Research
AA162	4	4.5	E	X	E1	POS			Australia	impetigo	skin	population-based	Australia		1994-6	Menzies School of Health Research
AA53	4	4.5	E	X	E1	POS		POS	Australia	impetigo	skin	population-based	Australia		1994-6	Menzies School of Health Research
Manfredo	5	5	A-C	Y	clade_Y_M5	POS	NEG	WEAK	ARF	ARF	URT	sporadic	USA	IL	1958	Lancefield collection
CT01-28	5	5.12	A-C	Y	clade_Y_M5	POS		POS	Bristol, CT	pharyngitis	URT	population-based	USA	CT	2001	Northwestern University
87-292	5	5.14	A-C	Y	clade_Y_M5	POS		POS	ARF	ARF	URT	community outbreak	USA	OH	1987	WHO-Minneapolis
CMH120	5	5.14	A-C	Y	clade_Y_M5	POS			CMH throat swabs	pharyngitis	URT	population-based	USA	IL	2012	Northwestern University
CMH39	5	5.14	A-C	Y	clade_Y_M5	POS			CMH throat swabs	pharyngitis	URT	population-based	USA	IL	2012	Northwestern University
CMH90	5	5.14	A-C	Y	clade_Y_M5	POS			CMH throat swabs	pharyngitis	URT	population-based	USA	IL	2012	Northwestern University
CT95-118	5	5.25	A-C	Y	clade_Y_M5	NEG		NEG	CT	invasive	sterile	population-based	USA	CT	1995	CT DOH
1RP144	5	5.6	A-C	Y	clade_Y_M5	POS	NEG	WEAK	ARF	ARF	URT	RUH surveillance	USA	NY	1953	Lancefield collection
CT01-02	6	6.1	A-C	Y	clade_Y_M6	NEG			Bristol, CT	pharyngitis	URT	population-based	USA	CT	2001	Northwestern University
CT02-99	6	6.1	A-C	Y	clade_Y_M6	POS			Bristol, CT	pharyngitis	URT	population-based	USA	CT	2002	Northwestern University
CT02-71	6	6.12	A-C	Y	clade_Y_M6	NEG			Bristol, CT	pharyngitis	URT	population-based	USA	CT	2002	Northwestern University
87-285	6	6.28	A-C	Y	clade_Y_M6	POS	NEG	POS	ARF	ARF	URT	community outbreak	USA	UT	1987	WHO-Minneapolis
CMH100	6	6.4	A-C	Y	clade_Y_M6	POS			CMH throat swabs	pharyngitis	URT	population-based	USA	IL	2012	Northwestern University
CMH54	6	6.4	A-C	Y	clade_Y_M6	POS			CMH throat swabs	pharyngitis	URT	population-based	USA	IL	2012	Northwestern University
CT02-06	6	6.4	A-C	Y	clade_Y_M6	POS		POS	Bristol, CT	pharyngitis	URT	population-based	USA	CT	2002	Northwestern University
CT02-17	6	6.4	A-C	Y	clade_Y_M6	POS			Bristol, CT	pharyngitis	URT	population-based	USA	CT	2002	Northwestern University
CT02-45	6	6.4	A-C	Y	clade_Y_M6	POS			Bristol, CT	pharyngitis	URT	population-based	USA	CT	2002	Northwestern University
CT02-92	6	6.4	A-C	Y	clade_Y_M6	POS			Bristol, CT	pharyngitis	URT	population-based	USA	CT	2002	Northwestern University
87-376	6	6.5	A-C	Y	clade_Y_M6	POS		POS	ARF	ARF	URT	community outbreak	USA	CO	1987	WHO-Minneapolis
CT95-115	6	6.6	A-C	Y	clade_Y_M6	POS		POS	CT	invasive	sterile	population-based	USA	CT	1995	CT DOH
CT01-76	6	6.6	A-C	Y	clade_Y_M6	POS		POS	Bristol, CT	pharyngitis	URT	population-based	USA	CT	2001	Northwestern University
1RP112	6	6.61	A-C	Y	clade_Y_M6	NEG		NEG	ARF	ARF	URT	RUH surveillance	USA	NY	1952	Lancefield collection
CT01-71	6	6.7	A-C	Y	clade_Y_M6	POS		POS	Bristol, CT	pharyngitis	URT	population-based	USA	CT	2001	Northwestern University
CT95-137	6	n.d.	A-C	Y	clade_Y_M6	NEG		NEG	CT	invasive	sterile	population-based	USA	CT	1995	CT DOH
CT95-161	6	n.d.	A-C	Y	clade_Y_M6	NEG		POS	CT	invasive	sterile	population-based	USA	CT	1995	CT DOH
CT95-125	6	n.d.	A-C	Y	clade_Y_M6	POS		POS	CT	invasive	sterile	population-based	USA	CT	1995	CT DOH
CT95-163	6	n.d.	A-C	Y	clade_Y_M6	POS		POS	CT	invasive	sterile	population-based	USA	CT	1995	CT DOH
CT95-199	6	n.d.	A-C	Y	clade_Y_M6	POS		POS	CT	invasive	sterile	population-based	USA	CT	1995	CT DOH
29740	8	8	E	X	E4	POS		POS	Impetigo-Misc	impetigo	skin	sporadic	Czech Rep.		1988	WHO-Prague
AA14	9	9	E	X	E3	POS		POS	Australia	impetigo	skin	population-based	Australia		1994-6	Menzies School of Health Research
AA27	9	9	E	X	E3	POS		POS	Australia	impetigo	skin	population-based	Australia		1994-6	Menzies School of Health Research
1RP278	9	9.2	E	X	E3	POS		POS	ARF	ARF	URT	RUH surveillance	USA	NY	1964	Lancefield collection
CT95-126	11	11	E	X	E6	POS		POS	CT	invasive	sterile	population-based	USA	CT	1995	CT DOH
CT95-155	11	11	E	X	E6	POS		POS	CT	invasive	sterile	population-based	USA	CT	1995	CT DOH
CT02-86M	11	11	E	X	E6	POS		POS	Bristol, CT	pharyngitis	URT	population-based	USA	CT	2002	Northwestern University
CMH48	11	11.17	E	X	E6	POS		POS	CMH throat swabs	pharyngitis	URT	population-based	USA	IL	2012	Northwestern University
CT95-182	11	n.d.	E	X	E6	POS	NEG	NEG	CT	invasive	sterile	population-based	USA	CT	1995	CT DOH
2RP196	12	12	A-C	Y	A-C4	NEG		NEG	ARF	ARF	URT	RUH surveillance	USA	NY	1956	Lancefield collection
CT95-127	12	12	A-C	Y	A-C4	POS		POS	CT	invasive	sterile	population-based	USA	CT	1995	CT DOH
CMH67	12	12	A-C	Y	A-C4	NEG		NEG	CMH throat swabs	pharyngitis	URT	population-based	USA	IL	2012	Northwestern University
CT02-95	12	12	A-C	Y	A-C4	NEG			Bristol, CT	pharyngitis	URT	population-based	USA	CT	2002	Northwestern University
CMH101	12	12	A-C	Y	A-C4	POS		POS	CMH throat swabs	pharyngitis	URT	population-based	USA	IL	2012	Northwestern University
CMH103	12	12	A-C	Y	A-C4	POS			CMH throat swabs	pharyngitis	URT	population-based	USA	IL	2012	Northwestern University
CMH15	12	12	A-C	Y	A-C4	POS	NEG	POS	CMH throat swabs	pharyngitis	URT	population-based	USA	IL	2012	Northwestern University
CMH42	12	12	A-C	Y	A-C4	POS			CMH throat swabs	pharyngitis	URT	population-based	USA	IL	2012	Northwestern University
CMH49	12	12	A-C	Y	A-C4	POS			CMH throat swabs	pharyngitis	URT	population-based	USA	IL	2012	Northwestern University
CMH51	12	12	A-C	Y	A-C4	POS			CMH throat swabs	pharyngitis	URT	population-based	USA	IL	2012	Northwestern University
CMH52	12	12	A-C	Y	A-C4	POS	NEG	POS	CMH throat swabs	pharyngitis	URT	population-based	USA	IL	2012	Northwestern University
CMH77	12	12	A-C	Y	A-C4	POS			CMH throat swabs	pharyngitis	URT	population-based	USA	IL	2012	Northwestern University
CT01-106	12	12	A-C	Y	A-C4	POS		POS	Bristol, CT	pharyngitis	URT	population-based	USA	CT	2001	Northwestern University
CT01-117	12	12	A-C	Y	A-C4	POS		POS	Bristol, CT	pharyngitis	URT	population-based	USA	CT	2001	Northwestern University
CT01-35	12	12	A-C	Y	A-C4	POS			Bristol, CT	pharyngitis	URT	population-based	USA	CT	2001	Northwestern University
CT01-116	12	12.2	A-C	Y	A-C4	NEG		NEG	Bristol, CT	pharyngitis	URT	population-based	USA	CT	2001	Northwestern University
CT02-39	12	12.2	A-C	Y	A-C4	POS		POS	Bristol, CT	pharyngitis	URT	population-based	USA	CT	2002	Northwestern University
CT02-53	12	12.2	A-C	Y	A-C4	POS	NEG		Bristol, CT	pharyngitis	URT	population-based	USA	CT	2002	Northwestern University
CT02-74	12	12.2	A-C	Y	A-C4	POS			Bristol, CT	pharyngitis	URT	population-based	USA	CT	2002	Northwestern University
CT01-121	12	12.2	A-C	Y	A-C4	POS	NEG	NEG	Bristol, CT	pharyngitis	URT	population-based	USA	CT	2001	Northwestern University
CT01-31	12	12.2	A-C	Y	A-C4	POS		POS	Bristol, CT	pharyngitis	URT	population-based	USA	CT	2001	Northwestern University
CT01-40	12	12.2	A-C	Y	A-C4	POS			Bristol, CT	pharyngitis	URT	population-based	USA	CT	2001	Northwestern University
CT01-64	12	12.2	A-C	Y	A-C4	POS			Bristol, CT	pharyngitis	URT	population-based	USA	CT	2001	Northwestern University
CT01-74	12	12.2	A-C	Y	A-C4	POS			Bristol, CT	pharyngitis	URT	population-based	USA	CT	2001	Northwestern University
CT95-179	12	n.d.	A-C	Y	A-C4	NEG		NEG	CT	invasive	sterile	population-based	USA	CT	1995	CT DOH
CT95-123	12	n.d.	A-C	Y	A-C4	POS		POS	CT	invasive	sterile	population-based	USA	CT	1995	CT DOH
CT95-135	12	n.d.	A-C	Y	A-C4	POS		POS	CT	invasive	sterile	population-based	USA	CT	1995	CT DOH
CT95-202	13	n.d.	E	X	E2	POS	NEG	NEG	CT	invasive	sterile	population-based	USA	CT	1995	CT DOH
AA201	14	14.4	A-C	Y	clade_Y_M14	POS		POS	Australia	impetigo	skin	population-based	Australia		1994-6	Menzies School of Health Research
AA237	14	14.4	A-C	Y	clade_Y_M14	POS			Australia	impetigo	skin	population-based	Australia		1994-6	Menzies School of Health Research
AA274	14	14.4	A-C	Y	clade_Y_M14	POS			Australia	impetigo	skin	population-based	Australia		1994-6	Menzies School of Health Research
1GL144	17	17.1	A-C	Y	clade_Y_M17	NEG		NEG	ARF	ARF	URT	institutional outbreak	USA	IL	1946	Lancefield collection
1GL217	17	17.1	A-C	Y	clade_Y_M17	NEG		NEG	ARF	ARF	URT	institutional outbreak	USA	IL	1946	Lancefield collection
CT02-98M	18	18	A-C	Y	clade_Y_M18	NEG			Bristol, CT	pharyngitis	URT	population-based	USA	CT	2002	Northwestern University
979-88	18	18.1	A-C	Y	clade_Y_M18	NEG		NEG	ARF	ARF	URT	institutional outbreak	USA	MO	1988	WHO-Minneapolis
87-282	18	18.1	A-C	Y	clade_Y_M18	NEG		NEG	ARF	ARF	URT	community outbreak	USA	OH	1987	WHO-Minneapolis
CMH115	18	18.1	A-C	Y	clade_Y_M18	NEG			CMH throat swabs	pharyngitis	URT	population-based	USA	IL	2012	Northwestern University
CMH14	18	18.1	A-C	Y	clade_Y_M18	NEG		NEG	CMH throat swabs	pharyngitis	URT	population-based	USA	IL	2012	Northwestern University
CMH96	18	18.1	A-C	Y	clade_Y_M18	NEG			CMH throat swabs	pharyngitis	URT	population-based	USA	IL	2012	Northwestern University
A941	18	18.17	A-C	Y	clade_Y_M18	NEG		NEG	ARF	ARF	URT	sporadic	USA	NY	1967	Lancefield collection
1RP268	18	18.17	A-C	Y	clade_Y_M18	NEG		NEG	ARF	ARF	URT	RUH surveillance	USA	NY	1963	Lancefield collection
4RP104	18	18.18	A-C	Y	clade_Y_M18	NEG		NEG	ARF	ARF	URT	RUH surveillance	USA	NY	1951	Lancefield collection
87-373	18	18.19	A-C	Y	clade_Y_M18	NEG		NEG	ARF	ARF	URT	community outbreak	USA	UT	1987	WHO-Minneapolis
CT95-140	18	n.d.	A-C	Y	clade_Y_M18	NEG		NEG	CT	invasive	sterile	population-based	USA	CT	1995	CT DOH
1GL132	19	19	A-C	Y	clade_Y_M19	POS		POS	ARF	ARF	URT	institutional outbreak	USA	IL	1946	Lancefield collection
1GL205	19	19	A-C	Y	clade_Y_M19	POS		POS	ARF	ARF	URT	institutional outbreak	USA	IL	1946	Lancefield collection
1RP232	19	19.6	A-C	Y	clade_Y_M19	POS		POS	ARF	ARF	URT	RUH surveillance	USA	NY	1959	Lancefield collection
1RP118	19	19.6	A-C	Y	clade_Y_M19	POS		POS	ARF	ARF	URT	RUH surveillance	USA	NY	1952	Lancefield collection
AA115	22	22	E	X	E4	NEG			Australia	impetigo	skin	population-based	Australia		1994-6	Menzies School of Health Research
AA45	22	22	E	X	E4	POS	NEG	POS	Australia	impetigo	skin	population-based	Australia		1994-6	Menzies School of Health Research
AA535	22	22	E	X	E4	POS			Australia	impetigo	skin	population-based	Australia		1994-6	Menzies School of Health Research
CMH08	22	22	E	X	E4	POS		POS	CMH throat swabs	pharyngitis	URT	population-based	USA	IL	2012	Northwestern University
CMH09	22	22	E	X	E4	POS			CMH throat swabs	pharyngitis	URT	population-based	USA	IL	2012	Northwestern University
CMH11	22	22	E	X	E4	POS			CMH throat swabs	pharyngitis	URT	population-based	USA	IL	2012	Northwestern University
CMH13	22	22	E	X	E4	POS			CMH throat swabs	pharyngitis	URT	population-based	USA	IL	2012	Northwestern University
CT02-04	22	22	E	X	E4	POS		POS	Bristol, CT	pharyngitis	URT	population-based	USA	CT	2002	Northwestern University
CT02-54	22	22	E	X	E4	POS		POS	Bristol, CT	pharyngitis	URT	population-based	USA	CT	2002	Northwestern University
22RS72	24	24	A-C	Y	clade_Y_M24	POS	NEG	NEG	ARF	ARF	URT	RUH surveillance	USA	NY	1941	Lancefield collection
1RP284	24	24.3	A-C	Y	clade_Y_M24	WEAK		NEG	ARF	ARF	URT	RUH surveillance	USA	NY	1964	Lancefield collection
AA270	25	25	E	X	E3	POS		POS	Australia	impetigo	skin	population-based	Australia		1994-6	Menzies School of Health Research
AA284	25	25	E	X	E3	POS		POS	Australia	impetigo	skin	population-based	Australia		1994-6	Menzies School of Health Research
AA332	25	25.1	E	X	E3	POS			Australia	impetigo	skin	population-based	Australia		1994-6	Menzies School of Health Research
CT95-189	28	28	E	X	E4	POS		POS	CT	invasive	sterile	population-based	USA	CT	1995	CT DOH
CT02-93	28	28	E	X	E4	NEG			Bristol, CT	pharyngitis	URT	population-based	USA	CT	2002	Northwestern University
CMH06	28	28	E	X	E4	POS			CMH throat swabs	pharyngitis	URT	population-based	USA	IL	2012	Northwestern University
CMH102	28	28	E	X	E4	POS		POS	CMH throat swabs	pharyngitis	URT	population-based	USA	IL	2012	Northwestern University
CMH133	28	28	E	X	E4	POS			CMH throat swabs	pharyngitis	URT	population-based	USA	IL	2012	Northwestern University
CMH34	28	28	E	X	E4	POS			CMH throat swabs	pharyngitis	URT	population-based	USA	IL	2012	Northwestern University
CT02-70	28	28	E	X	E4	POS		POS	Bristol, CT	pharyngitis	URT	population-based	USA	CT	2002	Northwestern University
CT02-84	28	28	E	X	E4	POS			Bristol, CT	pharyngitis	URT	population-based	USA	CT	2002	Northwestern University
CT01-114	28	28	E	X	E4	POS		POS	Bristol, CT	pharyngitis	URT	population-based	USA	CT	2001	Northwestern University
CT01-46	28	28	E	X	E4	POS			Bristol, CT	pharyngitis	URT	population-based	USA	CT	2001	Northwestern University
CT01-50	28	28	E	X	E4	POS			Bristol, CT	pharyngitis	URT	population-based	USA	CT	2001	Northwestern University
CT01-79	28	28	E	X	E4	POS		POS	Bristol, CT	pharyngitis	URT	population-based	USA	CT	2001	Northwestern University
CT01-86	28	28	E	X	E4	POS			Bristol, CT	pharyngitis	URT	population-based	USA	CT	2001	Northwestern University
CT01-92	28	28	E	X	E4	POS			Bristol, CT	pharyngitis	URT	population-based	USA	CT	2001	Northwestern University
CT02-18	28	28.3	E	X	E4	POS			Bristol, CT	pharyngitis	URT	population-based	USA	CT	2002	Northwestern University
CT95-113	28	n.d.	E	X	E4	POS		POS	CT	invasive	sterile	population-based	USA	CT	1995	CT DOH
CT95-184	28	n.d.	E	X	E4	POS		POS	CT	invasive	sterile	population-based	USA	CT	1995	CT DOH
1RP31	30	30.11	A-C	Y	A-C2	POS		POS	ARF	ARF	URT	RUH surveillance	USA	NY	1947	Lancefield collection
2GL32	30	30.11	A-C	Y	A-C2	POS		POS	ARF	ARF	URT	institutional outbreak	USA	IL	1946	Lancefield collection
1GL120	30	30.12	A-C	Y	A-C2	POS	NEG	POS	ARF	ARF	URT	institutional outbreak	USA	IL	1946	Lancefield collection
SS901	31	31	N.D.	Y	A-C5	POS	NEG	NEG	ARF	ARF	URT	sporadic	USA	n.d.	1933	C.D.C.
29487	33	33	D	Y	D4	POS		POS	Impetigo-Misc	impetigo	skin	sporadic	Czech Rep.		1987	WHO-Prague
C142	34	34	D	X	E5	NEG		NEG	ARF	ARF	URT	sporadic	USA	NY	1942	Lancefield collection
SS53	37	37	A-C	Y	clade_Y_M37	NEG		NEG	ARF	ARF	URT	sporadic	USA	NY	1942	C.D.C.
19RS14	39	39.3	A-C	Y	A-C4	NEG		NEG	ARF	ARF	URT	RUH surveillance	USA	NY	1941	Lancefield collection
1RS79	42	42	D	X	E6	POS	NEG	POS	ARF	ARF	URT	RUH surveillance	USA	NY	1941	Lancefield collection
AA336	42	42	D	X	E6	POS		POS	Australia	impetigo	skin	population-based	Australia		1994-6	Menzies School of Health Research
AA403	42	42	D	X	E6	POS			Australia	impetigo	skin	population-based	Australia		1994-6	Menzies School of Health Research
AA233	44	44	E	X	E3	POS		POS	Australia	impetigo	skin	population-based	Australia		1994-6	Menzies School of Health Research
AA400	44	44	E	X	E3	POS			Australia	impetigo	skin	population-based	Australia		1994-6	Menzies School of Health Research
5569-S	44	44	E	X	E3	POS		POS	Impetigo-Misc	impetigo	skin	sporadic	USA	AL	1971	UAB collection
CT02-31	44	44	E	X	E3	POS			Bristol, CT	pharyngitis	URT	population-based	USA	CT	2002	Northwestern University
CT02-67	44	44	E	X	E3	POS			Bristol, CT	pharyngitis	URT	population-based	USA	CT	2002	Northwestern University
CT02-78	44	44	E	X	E3	POS	NEG	WEAK	Bristol, CT	pharyngitis	URT	population-based	USA	CT	2002	Northwestern University
SS642	46	46	A-C	Y	A-C1	NEG		NEG	ARF	ARF	URT	sporadic	USA	NY	1966	C.D.C.
AA154	49	49.3	E	X	E3	POS	NEG	POS	Australia	impetigo	skin	population-based	Australia		1994-6	Menzies School of Health Research
AA126	52	52.1	D	Y	D4	POS		POS	Australia	impetigo	skin	population-based	Australia		1994-6	Menzies School of Health Research
AA178	52	52.1	D	Y	D4	POS			Australia	impetigo	skin	population-based	Australia		1994-6	Menzies School of Health Research
AA228	52	52.1	D	Y	D4	POS			Australia	impetigo	skin	population-based	Australia		1994-6	Menzies School of Health Research
ALAB49	53	53	D	Y	D4	POS	NEG	POS	Impetigo-Misc	impetigo	skin	sporadic	USA	AL	1986	UAB collection
D488	55	55	A-C	outlier	outlier	POS		POS	Impetigo-Misc	impetigo	skin	sporadic	Trinidad		1971	Lancefield collection
AA472	56	56	D	Y	D4	POS		POS	Australia	impetigo	skin	population-based	Australia		1994-6	Menzies School of Health Research
AA94	58	58	E	X	E3	NEG			Australia	impetigo	skin	population-based	Australia		1994-6	Menzies School of Health Research
AA50	58	58	E	X	E3	POS		POS	Australia	impetigo	skin	population-based	Australia		1994-6	Menzies School of Health Research
29454	58	58	E	X	E3	POS		POS	Impetigo-Misc	impetigo	skin	sporadic	Czech Rep.		1987	WHO-Prague
CT01-109	58	58	E	X	E3	POS		POS	Bristol, CT	pharyngitis	URT	population-based	USA	CT	2001	Northwestern University
CT95-201	59	59	D	X	E6	POS		POS	CT	invasive	sterile	population-based	USA	CT	1995	CT DOH
AA407	60	60.3	E	X	E1	POS	NEG	POS	Australia	impetigo	skin	population-based	Australia		1994-6	Menzies School of Health Research
AA253	65	65	D	X	E6	POS		POS	Australia	impetigo	skin	population-based	Australia		1994-6	Menzies School of Health Research
AA305	65	65	D	X	E6	POS	NEG		Australia	impetigo	skin	population-based	Australia		1994-6	Menzies School of Health Research
AA100	70	70	D	Y	D4	NEG		NEG	Australia	impetigo	skin	population-based	Australia		1994-6	Menzies School of Health Research
AA533	70	70	D	Y	D4	POS		POS	Australia	impetigo	skin	population-based	Australia		1994-6	Menzies School of Health Research
CT95-121	73	73	E	X	E4	POS		POS	CT	invasive	sterile	population-based	USA	CT	1995	CT DOH
CT01-06	73	73.3	E	X	E4	POS			Bristol, CT	pharyngitis	URT	population-based	USA	CT	2001	Northwestern University
AA1	74	74	D	Y	clade_Y_M74	POS	NEG	POS	Australia	impetigo	skin	population-based	Australia		1994-6	Menzies School of Health Research
AA216	74	74	D	Y	clade_Y_M74	POS			Australia	impetigo	skin	population-based	Australia		1994-6	Menzies School of Health Research
AA391	74	74	D	Y	clade_Y_M74	POS			Australia	impetigo	skin	population-based	Australia		1994-6	Menzies School of Health Research
86-809	75	75	E	X	E6	POS	NEG	POS	ARF	ARF	URT	community outbreak	USA	UT	1986	WHO-Minneapolis
CT95-154	75	75	E	X	E6	POS		POS	CT	invasive	sterile	population-based	USA	CT	1995	CT DOH
CT95-171	75	75	E	X	E6	POS		POS	CT	invasive	sterile	population-based	USA	CT	1995	CT DOH
CT02-88M	75	75	E	X	E6	POS	NEG	POS	Bristol, CT	pharyngitis	URT	population-based	USA	CT	2002	Northwestern University
CT01-84	75	75	E	X	E6	POS			Bristol, CT	pharyngitis	URT	population-based	USA	CT	2001	Northwestern University
CT95-159	77	77	E	X	E4	POS		POS	CT	invasive	sterile	population-based	USA	CT	1995	CT DOH
CT01-32	77	77	E	X	E4	POS		POS	Bristol, CT	pharyngitis	URT	population-based	USA	CT	2001	Northwestern University
CT01-65	77	77	E	X	E4	POS		POS	Bristol, CT	pharyngitis	URT	population-based	USA	CT	2001	Northwestern University
AA432	78	78	E	X	E1	POS		POS	Australia	impetigo	skin	population-based	Australia		1994-6	Menzies School of Health Research
AA456	78	78	E	X	E1	POS			Australia	impetigo	skin	population-based	Australia		1994-6	Menzies School of Health Research
CT95-157	78	78	E	X	E1	POS		POS	CT	invasive	sterile	population-based	USA	CT	1995	CT DOH
CT95-104	80	80.1	D	Y	D4	POS		POS	CT	invasive	sterile	population-based	USA	CT	1995	CT DOH
CT01-108	82	82	E	X	E3	POS		POS	Bristol, CT	pharyngitis	URT	population-based	USA	CT	2001	Northwestern University
CT01-93	82	82	E	X	E3	POS		POS	Bristol, CT	pharyngitis	URT	population-based	USA	CT	2001	Northwestern University
29689	83	83.1	D	Y	D4	POS		POS	Impetigo-Misc	impetigo	skin	sporadic	Czech Rep.		1988	WHO-Prague
D943	84	84	E	X	E4	POS		POS	Impetigo-Misc	impetigo	skin	sporadic	Trinidad		1975	Lancefield collection
AA19	85	85	D	X	E6	POS	NEG	POS	Australia	impetigo	skin	population-based	Australia		1994-6	Menzies School of Health Research
AA294	85	85	D	X	E6	POS			Australia	impetigo	skin	population-based	Australia		1994-6	Menzies School of Health Research
D964	86	86.2	D	Y	D4	POS		POS	Impetigo-Misc	impetigo	skin	sporadic	Trinidad		1976	Lancefield collection
CMH59	87	87	E	X	E3	NEG		NEG	CMH throat swabs	pharyngitis	URT	population-based	USA	IL	2012	Northwestern University
CMH109	87	87	E	X	E3	POS	NEG	POS	CMH throat swabs	pharyngitis	URT	population-based	USA	IL	2012	Northwestern University
CMH16	87	87	E	X	E3	POS			CMH throat swabs	pharyngitis	URT	population-based	USA	IL	2012	Northwestern University
CMH55	87	87	E	X	E3	POS		POS	CMH throat swabs	pharyngitis	URT	population-based	USA	IL	2012	Northwestern University
CMH56	87	87	E	X	E3	POS			CMH throat swabs	pharyngitis	URT	population-based	USA	IL	2012	Northwestern University
CMH65	87	87	E	X	E3	POS			CMH throat swabs	pharyngitis	URT	population-based	USA	IL	2012	Northwestern University
CMH85	87	87	E	X	E3	POS			CMH throat swabs	pharyngitis	URT	population-based	USA	IL	2012	Northwestern University
AA170	89	89	E	X	E4	POS		POS	Australia	impetigo	skin	population-based	Australia		1994-6	Menzies School of Health Research
AA191	89	89	E	X	E4	POS			Australia	impetigo	skin	population-based	Australia		1994-6	Menzies School of Health Research
CT01-99	89	89	E	X	E4	NEG			Bristol, CT	pharyngitis	URT	population-based	USA	CT	2001	Northwestern University
CMH07	89	89	E	X	E4	POS		POS	CMH throat swabs	pharyngitis	URT	population-based	USA	IL	2012	Northwestern University
CMH26	89	89	E	X	E4	POS			CMH throat swabs	pharyngitis	URT	population-based	USA	IL	2012	Northwestern University
CMH44	89	89	E	X	E4	POS			CMH throat swabs	pharyngitis	URT	population-based	USA	IL	2012	Northwestern University
CMH91	89	89	E	X	E4	POS			CMH throat swabs	pharyngitis	URT	population-based	USA	IL	2012	Northwestern University
CT02-58	89	89	E	X	E4	POS		POS	Bristol, CT	pharyngitis	URT	population-based	USA	CT	2002	Northwestern University
CT01-81	89	89	E	X	E4	POS			Bristol, CT	pharyngitis	URT	population-based	USA	CT	2001	Northwestern University
CT95-141	89	n.d.	E	X	E4	POS	NEG	POS	CT	invasive	sterile	population-based	USA	CT	1995	CT DOH
AA384	90	90.5	E	X	E2	POS	NEG	POS	Australia	impetigo	skin	population-based	Australia		1994-6	Menzies School of Health Research
AA392	90	90.5	E	X	E2	POS			Australia	impetigo	skin	population-based	Australia		1994-6	Menzies School of Health Research
D821	91	91	D	Y	D4	POS	NEG	POS	Impetigo-Misc	impetigo	skin	sporadic	Trinidad		1975	Lancefield collection
D502	93	93.3	D	Y	D4	POS		POS	Impetigo-Misc	impetigo	skin	sporadic	Trinidad		1971	Lancefield collection
CT95-122	94	n.d.	E	X	E6	POS	NEG	POS	CT	invasive	sterile	population-based	USA	CT	1995	CT DOH
CT02-28	96	96	E	X	E2	POS		POS	Bristol, CT	pharyngitis	URT	population-based	USA	CT	2002	Northwestern University
AA364	97	97.1	D	Y	D5	POS			Australia	impetigo	skin	population-based	Australia		1994-6	Menzies School of Health Research
AA380	97	97.1	D	Y	D5	POS			Australia	impetigo	skin	population-based	Australia		1994-6	Menzies School of Health Research
D626	97	97.1	D	Y	D5	POS		POS	Impetigo-Misc	impetigo	skin	sporadic	Trinidad		1972	Lancefield collection
AA486	100	100	D	Y	D2	POS		POS	Australia	impetigo	skin	population-based	Australia		1994-6	Menzies School of Health Research
AA7	100	100	D	Y	D2	WEAK			Australia	impetigo	skin	population-based	Australia		1994-6	Menzies School of Health Research
AA416	101	101	D	Y	D4	POS		POS	Australia	impetigo	skin	population-based	Australia		1994-6	Menzies School of Health Research
D641	101	101.1	D	Y	D4	POS			Impetigo-Misc	impetigo	skin	sporadic	Trinidad		1972	Lancefield collection
CT95-169	102	102.1	E	X	E4	POS		POS	CT	invasive	sterile	population-based	USA	CT	1995	CT DOH
AA445	110	110	E	X	E2	POS		POS	Australia	impetigo	skin	population-based	Australia		1994-6	Menzies School of Health Research
AA424	114	114.2	E	X	E4	POS	NEG	POS	Australia	impetigo	skin	population-based	Australia		1994-6	Menzies School of Health Research
29486	116	116.2	D	Y	D4	POS		POS	Impetigo-Misc	impetigo	skin	sporadic	Czech Rep.		1987	WHO-Prague
CMH01	118	118	E	X	E3	POS			CMH throat swabs	pharyngitis	URT	population-based	USA	IL	2012	Northwestern University
CMH04	118	118	E	X	E3	POS		POS	CMH throat swabs	pharyngitis	URT	population-based	USA	IL	2012	Northwestern University
CMH66	118	118	E	X	E3	POS			CMH throat swabs	pharyngitis	URT	population-based	USA	IL	2012	Northwestern University
CMH75	118	118	E	X	E3	POS			CMH throat swabs	pharyngitis	URT	population-based	USA	IL	2012	Northwestern University
AA464	193	193	A-C	Y	A-C4	NEG			Australia	impetigo	skin	population-based	Australia		1994-6	Menzies School of Health Research
AA10	193	193	A-C	Y	A-C4	POS		POS	Australia	impetigo	skin	population-based	Australia		1994-6	Menzies School of Health Research
AA21	193	193	A-C	Y	A-C4	POS			Australia	impetigo	skin	population-based	Australia		1994-6	Menzies School of Health Research
AA238	221	221	D	outlier	outlier	POS		POS	Australia	impetigo	skin	population-based	Australia		1994-6	Menzies School of Health Research
AA260	221	221	D	outlier	outlier	POS			Australia	impetigo	skin	population-based	Australia		1994-6	Menzies School of Health Research
AA297	221	221	D	outlier	outlier	POS			Australia	impetigo	skin	population-based	Australia		1994-6	Menzies School of Health Research
D631	224	224	D	Y	D4	POS		POS	Impetigo-Misc	impetigo	skin	sporadic	Trinidad		1972	Lancefield collection
AA205	225	225	D	Y	D4	POS			Australia	impetigo	skin	population-based	Australia		1994-6	Menzies School of Health Research
AA489	225	225	D	Y	D4	POS			Australia	impetigo	skin	population-based	Australia		1994-6	Menzies School of Health Research
AA83	225	225	D	Y	D4	POS			Australia	impetigo	skin	population-based	Australia		1994-6	Menzies School of Health Research
D633	225	225	D	Y	D4	POS		POS	Impetigo-Misc	impetigo	skin	sporadic	Trinidad		1972	Lancefield collection
AA188	232	232	E	X	E4	POS		POS	Australia	impetigo	skin	population-based	Australia		1994-6	Menzies School of Health Research
